# Supplementary material for: Evaluation of the gut microbiome in association with biological signatures of inflammation in murine polytrauma and shock
Source: Sci Rep. 2021 Mar 23;11:6665. doi: 10.1038/s41598-021-85897-w (PMC7988149; doi:10.1038/s41598-021-85897-w)
Supplement: Supplementary file 1 — Supplementary Tables. [file 41598_2021_85897_MOESM1_ESM.xlsx]

## Sheet: Tabelle1
	Supplemental File 1
	Evaluation of the gut microbiome in association with biological signatures of inflammation in murine polytrauma and shock
	Sandra A. Appiah1#, Christine L. Foxx1#, Dominik Langgartner2, Annette Palmer3, Cristian A. Zambrano1,4, Sonja Braumüller3, Evan J. Schaefer1, Ulrich Wachter5, Brooke L. Elam1, Peter Radermacher5, Christopher E. Stamper1, Jared D. Heinze1, Stephanie N. Salazar1, Amalia K. Luthens1, Andrea L. Arnold1, Stefan O. Reber2, Markus Huber-Lang3, Christopher A. Lowry1,4,6-8#, Rebecca Halbgebauer3#
	1Department of Integrative Physiology and Center for Microbial Exploration, University of Colorado Boulder, Boulder, CO 80309, USA
	2Laboratory for Molecular Psychosomatics, Department of Psychosomatic Medicine and Psychotherapy, University Ulm, 89081 Ulm, Germany
	3Institute of Clinical and Experimental Trauma Immunology, 89081 University Ulm, Ulm, Germany
	4Center for Neuroscience, University of Colorado Boulder, Boulder, CO 80309, USA
	5Institute for Anaesthesiological Pathophysiology and Process Development, University of Ulm, Ulm, Germany
	6Department of Physical Medicine and Rehabilitation and Center for Neuroscience, University of Colorado Anschutz Medical Campus, Aurora, CO 80045, USA
	7Rocky Mountain Mental Illness Research Education and Clinical Center (MIRECC), Rocky Mountain Regional Veterans Affairs Medical Center (RMRVAMC), Aurora, CO 80045, USA
	8Military and Veteran Microbiome Consortium for Research and Education (MVM-CoRE), Aurora, CO 80045, USA
	#Contributed equally

## Sheet: Tabelle2
Column1	Column2	Column3	Column4	Column5	Column6	Column7	Column8	Column9	Column10	Column11	Column12	Column19	Column21	Column25	Column27	Column37	Column39	Column52	Column54	Column58	Column60	Column85	Column87	Column88	Column90	Column93	Column95	Column96	Column98	Column114	Column116	Column117	Column118	Column126	Column128	Column144	Column145	Column146	Column147	Column148	Column149	Column150	Column151	Column152	Column153	Column154	Column155	Column156	Column157
id	BarcodeSequence	LinkerPrimerSequence	Well	PrimerPlate	Group	Trauma	Transfusion_ml	Transfusion_ml_CAT3	NE_ug	NE_ug_CAT	NE_ug_all_CAT	Plasma_IL6	Plasma_IL6_CAT2	Plasma_JAMA	Plasma_JAMA_CAT2	Plasma_mucin2	Plasma_mucin2_CAT2	Plasma_MCP1	Plasma_MCP1_CAT2	Plasma_kreatinin	Plasma_kreatinin_CAT2	Jejunum_c3a_ng	Jejunum_c3a_ng_CAT2	Jejunum_c5a_ng	Jejunum_c5a_ng_CAT2	Jejunum_occludin	Jejunum_occludin_CAT2	Jejunum_IL6	Jejunum_IL6_CAT2	Colon_c3a_ng	Colon_c3a_ng_CAT2	Colon_c5a_ng	Colon_c5a_ng_CAT2	Colon_IL6	Colon_IL6_CAT2	Description	ace	berger_parker_d	brillouin_d	chao1	dominance	enspie	fisher_alpha	gini_index	heip_e	lladser_pe	margalef	mcintosh_d	mcintosh_e
#q2:types	categorical	categorical	categorical	categorical	categorical	categorical	numeric	categorical	numeric	categorical	categorical	numeric	categorical	numeric	categorical	numeric	categorical	numeric	categorical	numeric	categorical	numeric	categorical	numeric	categorical	numeric	categorical	numeric	categorical	numeric	categorical	numeric	categorical	numeric	categorical	categorical	numeric	numeric	numeric	numeric	numeric	numeric	numeric	numeric	numeric	numeric	numeric	numeric	numeric
1	CTACAGGGTCTC	AA	A1	2	PT+HS	Trauma	1.873	Medium	0.044	High	High	587	High	4209	High	0.5	High	91	High	3.4	High	100	High	38	Low	25	Low	30	Low	73	High	38	Low	90	High	Fecal Pellet	59	0.254850445	2.730633444	59	0.122698293	8.150072604	9.415465199	0.965174908	0.254995343	0.005051351	6.818124056	0.65908658	0.35443742
5	ACTCTGTAATTA	AA	E1	2	PT+HS	Trauma	2.241	High	0.049	High	High	362	High	1880	High	0.2	Low	34	High	2.3	High	64	Low	55	Low	31	High	41	High	51	High	29	Low	83	High	Fecal Pellet	62	0.158659218	3.20715258	62	0.065057795	15.37094832	10.18452862	0.950743568	0.402944175	0.00366765	7.256495536	0.756240519	0.258588793
10	GTGCCGGCCGAC	AA	B2	2	PT+HS	Trauma	1.553	Medium	0.044	High	High	474	High	1996	High	0	Low	29	Low	3	High	79	Low	71	Low	26	Low	45	High	51	High	47	High	91	High	Fecal Pellet	70	0.186595451	3.381608519	70	0.061318723	16.30823273	11.19506194	0.940141654	0.425614875	0.001967492	7.961872909	0.762380927	0.250605199
17	TATCATATTACG	AA	A3	2	HS	Trauma	2.649	High	0.054	High	High	240	Low	1703	High	0.4	Low	55	High	1.8	High	90	High	99	Low	25	Low	49	High	29	Low	34	Low	55	Low	Fecal Pellet	65	0.253367003	3.048418829	65	0.094129268	10.62368825	9.873434007	0.955366129	0.321661261	0.003666936	7.213880071	0.701504018	0.309584396
25	CAAACTGCGTTG	AA	B4	2	PT+HS	Trauma	2.238	Medium	0.095	High	High	212	Low	903	Low	1.6	High	18	Low	1.3	Low	64	Low	28	Low	24	Low	26	Low	32	Low	36	Low	79	High	Fecal Pellet	59	0.302737803	3.072646419	59	0.110863997	9.020060876	9.170814435	0.949503738	0.365718185	0.004587616	6.706853427	0.67599286	0.336386231
29	CAGGAACCAGGA	AA	F4	2	HS	Trauma	2.833	High	0.044	High	High	135	Low	1299	Low	0	Low	21	Low	1.9	High	42	Low	45	Low	27	Low	31	Low	39	Low	41	Low	79	High	Fecal Pellet	103	0.113986445	3.756314863	103	0.039368843	25.40079726	16.07288986	0.915848276	0.421864236	0.001655138	11.10652448	0.809790283	0.200516016
30	CAAAGGAGCCCG	AA	G4	2	HS	Trauma	3.33	High	0.078	High	High	204	Low	1722	High	0	Low	32	Low	2.3	High	63	Low	57	Low	28	High	42	High	36	Low	28	Low	64	Low	Fecal Pellet	58	0.24260355	2.891759304	58	0.101905489	9.813014081	8.640878146	0.961836105	0.305569632	0.001997752	6.427917763	0.688951106	0.321810485
3	TTCGATGCCGCA	AA	C1	2	HS	Trauma	2.385	High	0.039	Low	Low	577	High	1803	High	2.8	High	50	High	2	High	98	High	68	Low	37	High	50	High	58	High	29	Low	70	Low	Fecal Pellet	55	0.190128505	3.213645048	55	0.06730869	14.85692272	9.30513995	0.949264512	0.461010436	0.008099301	6.635076545	0.753436787	0.263595742
7	TCAGACCAACTG	AA	G1	2	HS	Trauma	2.585	High	0.039	Low	Low	115	Low	1886	High	0	Low	32	Low	2.1	High	74	Low	85	Low	22	Low	48	High	68	High	36	Low	85	High	Fecal Pellet	54	0.29477767	2.527532331	54	0.161619436	6.187374631	7.922729558	0.96994954	0.221981703	0.004191438	5.965464428	0.605102613	0.404992339
13	TCATGGCCTCCG	AA	E2	2	HS	Trauma	2.024	Medium	0.015	Low	Low	165	Low	1132	Low	3.1	High	28	Low	1.7	Low	106	High	124	High	32	High	115	High	50	High	45	High	85	High	Fecal Pellet	29	0.511005917	2.054019105	29	0.278877574	3.585802847	4.1929568	0.979597189	0.247819926	0.002683678	3.35378562	0.479285011	0.531611289
37	GCATAAACGACT	AA	F5	2	PT+HS	Trauma	3.024	High	0.015	Low	Low	407	High	1645	High	5.7	High	33	High	2.7	High	0	Low	167	High	6	Low	0	Low	32	Low	32	Low	73	Low	Fecal Pellet	61	0.29306205	2.804780859	61	0.129337657	7.731700276	8.996269216	0.961636791	0.264432774	0.002289792	6.684296681	0.647645139	0.36238303
2	GTTCATTAAACT	AA	B1	2	PT	Trauma	0.4	Low	0		None	424	High	1945	High	1.4	High			2.5	High	117	High	116	High	27	Low	83	High	63	High	38	Low	79	High	Fecal Pellet	85	0.107100592	3.706549569	85	0.03765518	26.55677111	13.14236173	0.922122399	0.48634759	0.002152339	9.29006052	0.814814587	0.19599769
4	TCGTTATTCAGT	AA	D1	2	Sham	No-Trauma	0.4	Low	0		None	251	Low	1467	High	0	Low	56	High	2.2	High	116	High	112	High	59	High	55	High	55	High	31	Low	76	High	Fecal Pellet	66	0.110852713	3.368430903	66	0.049050613	20.38710507	10.67462081	0.944669178	0.445999511	0.002804788	7.60350251	0.789517259	0.224298923
6	ATATGTTCTCAA	AA	F1	2	PT	Trauma	0.4	Low	0		None	434	High	2845	High	0.2	Low	69	High	1.9	High	85	Low	48	Low	51	High	38	Low	65	High	43	High	75	High	Fecal Pellet	70	0.27972973	3.023148431	70	0.107863347	9.270989905	11.15315386	0.95213964	0.292467326	0.002681104	7.943733748	0.680417751	0.332298298
8	TCATTAGCGTGG	AA	H1	2	Sham	No-Trauma	0.4	Low	0		none	41	Low	657	Low	0.8	High	17	Low	1	Low	110	High	111	High	22	Low	42	High	61	High	44	High	84	High	Fecal Pellet	24	0.320672023	2.380010738	24	0.151416554	6.604297711	4.13392237	0.976148589	0.446300426	0.01199244	3.184785774	0.627846011	0.395769489
9	CTTGGAGGCTTA	AA	A2	2	Ctrl	No-Trauma	0.4	Low	0		None	0	Low	928	Low					0.8	Low	116	High	100	High	16	Low	31	Low	51	High	43	High	46	Low	Fecal Pellet	59	0.173624701	3.134456121	59	0.070390029	14.20655754	8.434151509	0.955031559	0.386124889	0.001655302	6.354951651	0.742430016	0.266994694
11	AGAGGGTGATCG	AA	C2	2	PT	Trauma	0.4	Low	0		None	411	High	945	Low	0	Low	58	High	1.2	Low	90	High	113	High	42	High	53	High	48	High	56	High	72	Low	Fecal Pellet	77	0.16030712	3.437183594	77	0.056509315	17.69619752	11.65902233	0.937828928	0.406168384	0.00166395	8.389398564	0.770594588	0.239837234
12	GGATACTCGCAT	AA	D2	2	Ctrl	No-Trauma	0.4	Low	0		None	0	Low	1125	Low	0	Low	0	Low	0.9	Low	92	High	88	Low	24	Low	25	Low	67	High	55	High	61	Low	Fecal Pellet	81	0.363955034	3.062369279	81	0.14501856	6.895669077	12.46242042	0.941935103	0.261723496	0.001926744	8.868439765	0.626070193	0.384531219
14	ATGTGCTGCTCG	AA	F2	2	Sham	No-Trauma	0.4	Low	0		None	137	Low	1483	High	0.3	Low	55	High	1.9	High	70	Low	61	Low	27	Low	30	Low	47	Low	46	High	67	Low	Fecal Pellet	66	0.152078522	3.259849286	66	0.06545768	15.27704613	9.714493725	0.947571805	0.393935329	0.001390614	7.169273156	0.752236439	0.257781725
16	CGCCGTACTTGC	AA	H2	2	PT	Trauma	0.4	Low	0		None	405	High	954	Low	0.6	High	17	Low	1.6	Low	0	Low	262	High	23	Low	0	Low	54	High	41	Low	77	High	Fecal Pellet	42	0.197716658	2.999476861	42	0.076455655	13.07947729	7.577940458	0.958820907	0.491230723	0.009078248	5.420613375	0.740359442	0.282515532
18	CCTTGACCGATG	AA	B3	2	PT+HS	Trauma	2.32	High	0		None	240	Low	1719	High	0.1	Low	76	High	1.3	Low	89	High	51	Low	27	Low	45	High	35	Low	24	Low	45	Low	Fecal Pellet	76	0.134721066	3.515203337	76	0.049319073	20.27613137	12.2670191	0.932638294	0.450125584	0.004270753	8.620345104	0.788090996	0.224887495
19	AATGTTCAACTT	AA	D3	2	Sham	No-Trauma	0.4	Low	0		None	81	Low	828	Low	0	Low	14	Low	1.1	Low	109	High	86	Low	25	Low	40	Low	36	Low	43	High	51	Low	Fecal Pellet	59	0.256126384	3.028617216	59	0.098794886	10.12198138	8.62812008	0.95482177	0.346458618	0.002106557	6.450134914	0.693417274	0.316600614
20	CAATCATAGGTG	AA	E3	2	Ctrl	No-Trauma	0.4	Low	0		None	0	Low	1254	Low	0.7	High			1	Low	75	Low	142	High	34	High	27	Low	59	High	72	High	95	High	Fecal Pellet	36	0.418889971	2.248186561	36	0.20595095	4.855525055	5.223718537	0.978400099	0.246837198	0.002204857	4.096521	0.553911645	0.456932322
21	CCGATAAAGGTT	AA	F3	2	PT	Trauma	0.4	Low	0		None	222	Low	1006	Low	0.2	Low	28	Low	1.7	Low	89	High	84	Low	24	Low	39	Low	55	High	50	High	64	Low	Fecal Pellet	59	0.421644413	2.514946997	59	0.198665361	5.033590138	9.172589662	0.968026123	0.201392041	0.00532143	6.707670611	0.561726551	0.45030703
22	GCGTGCCCGGCC	AA	G3	2	HS	Trauma	3	High	0		None	131	Low	1403	High	0.1	Low	8	Low	2	High	161	High	138	High	62	High	159	High	43	Low	41	Low	93	High	Fecal Pellet	41	0.161346489	2.974896087	41	0.076253339	13.11417976	6.540229354	0.961148395	0.480137333	0.003118936	4.911006776	0.736404587	0.279382574
23	TAAACCTGGACA	AA	H3	2	Sham	No-Trauma	0.4	Low	0		None	61	Low	712	Low	0.4	Low	8	Low	1.2	Low	113	High	185	High	23	Low	69	High	37	Low	45	High	57	Low	Fecal Pellet	65	0.219835587	2.990498573	65	0.096814297	10.32905294	9.774838319	0.957399751	0.302294301	0.001944976	7.168263936	0.696874417	0.313812737
24	CTATATTATCCG	AA	A4	2	Ctrl	No-Trauma	0.4	Low	0		None	0	Low	599	Low					0.8	Low	58	Low	99	Low	22	Low	28	Low	48	High	47	High	40	Low	Fecal Pellet	50	0.338134279	2.43718746	50	0.169098857	5.913700525	6.977436316	0.973198969	0.216562992	0.002953811	5.379965805	0.595046991	0.413460769
26	CTGACACGAATA	AA	C4	2	PT	Trauma	0.4	Low	0		None	945	High	2167	High	0.5	High			2.7	High	70	Low	91	Low	32	High	37	Low	44	Low	34	Low	46	Low	Fecal Pellet	50	0.149098196	3.135148223	50	0.064547934	15.49236273	7.725304278	0.955388712	0.461669578	0.005280462	5.754421588	0.756648489	0.256582143
27	AGCAGTGCGGTG	AA	D4	2	HS	Trauma	2.04	Medium	0		None	129	Low	1183	Low	0.6	High	15	Low	1.6	Low	38	Low	127	High	33	High	26	Low	37	Low	46	High	91	High	Fecal Pellet	81	0.330555243	3.049262991	81	0.127804392	7.824457215	12.30470589	0.947370146	0.257666823	0.001917615	8.799482028	0.649394299	0.360747561
28	GTTGGACGAAGG	AA	E4	2	Sham	No-Trauma	0.4	Low	0		None	101	Low	828	Low	1.3	High	38	High	1.2	Low	59	Low	94	Low	40	High	23	Low	50	High	70	High	72	Low	Fecal Pellet	69	0.196503271	3.078210739	69	0.083855558	11.92526794	10.10501757	0.954622799	0.311092147	0.00260193	7.439629802	0.717856394	0.291705768
31	CCAACCCAGATC	AA	H4	2	PT	Trauma	0.4	Low	0		None	282	Low	1154	Low	0.2	Low	20	Low	1.7	Low	89	High	91	Low	29	High	40	Low	34	Low	42	Low	71	Low	Fecal Pellet	59	0.502110694	2.322848426	59	0.267707919	3.735414342	8.541900842	0.968711188	0.161925981	0.001328953	6.408053715	0.487878101	0.520947808
32	ACCGAACAATCC	AA	A5	2	Sham	No-Trauma	0.4	Low	0		None	132	Low	625	Low	0	Low	4	Low	1.3	Low	136	High	239	High	34	High	111	High	31	Low	60	High	84	High	Fecal Pellet	58	0.334792539	2.814283274	58	0.138070235	7.242690671	9.12279005	0.960511196	0.283416361	0.003104164	6.653635681	0.637212994	0.375653055
33	TCGAGAGTTTGC	AA	B5	2	Ctrl	No-Trauma	0.4	Low	0		None	0	Low	1377	High	0.5	High			1.1	Low	59	Low	101	High	20	Low	20	Low	46	Low	60	High	78	High	Fecal Pellet	50	0.235810206	3.023513118	50	0.087616225	11.41341117	7.570025237	0.957619546	0.409582709	0.00236004	5.67928956	0.713547597	0.298620087
34	GCTGCCCACCTA	AA	C5	2	Sham	No-Trauma	0.4	Low	0		None	243	Low	874	Low	0.4	Low	49	High	1.3	Low	102	High	203	High	29	High	66	High	30	Low	40	Low	60	Low	Fecal Pellet	36	0.15881104	2.82316004	36	0.083518015	11.97346462	6.030052129	0.966661683	0.470695391	0.005127334	4.507813712	0.725964768	0.293353718
35	GCATATGCACTG	AA	D5	2	PT+HS	Trauma	1.44	Medium	0		None	366	High	1661	High	2.1	High	59	High	2.2	High	95	High	133	High	38	High	77	High	37	Low	40	Low	75	High	Fecal Pellet	70	0.188420348	3.221628426	70	0.074858112	13.35860575	11.13333492	0.946915989	0.359998187	0.003631552	7.935132726	0.735917609	0.276797792
36	GTCACTCCGAAC	AA	E5	2	PT	Trauma	0.4	Low	0		None	216	Low	1351	Low	3.3	High	65	High	1.6	Low	48	Low	116	High	25	Low	18	Low	43	Low	50	High	71	Low	Fecal Pellet	79	0.378825734	2.673410523	79	0.183396724	5.4526601	11.78271738	0.95733496	0.17691181	0.001775133	8.505865007	0.577645289	0.431754064
[truncated: 9 more columns]
